# Supplementary material for: Rapamycin Protects from Type-I Peritoneal Membrane Failure Inhibiting the Angiogenesis, Lymphangiogenesis, and Endo-MT
Source: Biomed Res Int. 2015 Nov 25;2015:989560. doi: 10.1155/2015/989560 (PMC4673327; doi:10.1155/2015/989560)
Supplement: Supplementary file 1 — Supplementary figure 1. Effects of PD on water peritoneal transport in the PD mouse model. Supplementary figure 2. Effect of Rapamycin on MCs survival. Supplementary figure 3. Rapamycin slows wound healing of the MCs in culture. [file 989560.f1.zip › description.doc]

Supplementary figure 1. Effects of PD on water peritoneal transport in the PD mouse model.
An UF test consisting on the instillation in the abdominal cavity of  2 ml of safe stay 4.25% (Fresenius Medical Care, Germany) was performed. Mice were sacrificed at 20, 30, 40 and 60 minutes after intraperitoneal injection measuring the total volume water in the abdominal cavity. Changes in water peritoneal transport in 20 mice with (A) virgin peritoneum (5 for each time-point) and (B) also in the group treated with PDF during 30 days. Control group showed maximum UF at 30 minutes which descended to lower values than 2 mL at 40 and 60 minutes, while mice exposed to PDF showed a UF peak at 20 minutes. Then the UF falls early at lower values than controls. Box plots represent the median, minimum and maximum values, as well as the 25th and 75th percentiles.
Supplementary figure 2. Effect of Rapamycin on MCs survival. 
Rapamycin induced a higher rate of omentum derived MCs death in a dose-dependent manner. This rate came to 12% after 24 hours of stimulation with Rapamycin 20 nM. The co-treatment with TGF-1 appears to improve this effect.
Supplementary figure 3. Rapamycin slows wound healing of the MCs in culture. Phase-contrast microscopy shows the effects of Rapamycin treatment on wound healing in an omentun derived MCs culture. Control group almost wound healed at 48 h, while the group Rapamycin 2 and 20 nM did not even after 72 h. Rapamycin 20 nM showed more delay to close the wound than 2 nM.
